# Supplementary material for: Next-Generation Sequencing of Connective Tissue Genes in Patients with Classical Ehlers-Danlos Syndrome
Source: Curr Issues Mol Biol. 2022 Mar 25;44(4):1472–8. doi: 10.3390/cimb44040099 (PMC9164033; doi:10.3390/cimb44040099)
Supplement: Supplementary file 1 [file cimb-44-00099-s001.zip]

Archive with 1 entries (1 files):
- cimb-1623151-supplementary.pdf
